# Supplementary material for: Effects of topoclimatic complexity on the composition of woody plant communities
Source: AoB Plants. 2016 Aug 2;8:plw049. doi: 10.1093/aobpla/plw049 (PMC4972463; doi:10.1093/aobpla/plw049)
Supplement: Supplementary Data [file supp_plw049_suppl_data.zip]

Archive with 3 entries (3 files):
- aobplants-16019-s03.pptx
- aobplants-16019-s01.docx
- aobplants-16019-s02.xlsx
