# Supplementary material for: Effects of topoclimatic complexity on the composition of woody plant communities
Source: AoB Plants. 2016 Aug 2;8:plw049. doi: 10.1093/aobpla/plw049 (PMC4972463; doi:10.1093/aobpla/plw049)
Supplement: Supplementary Data [file supp_plw049_suppl_data.zip › aobplants-16019-s02.xlsx]

## Sheet: Sheet1
PLOT	UTM.E	UTM.N	MIN.T	MAX.T	SM	DEC	DIV	ELE	MR	TOPOID	TPI	PLP	AET	PET	CWD
PPW1301	526265	4270350	8.6	29.1	6	100	5	379	548	5	-6	38	311.207	1105.36	794.157
PPW1302	525447	4269576	8.8	27.9	6	0	7	380	713	6	5	53	355.803	1428.59	1072.79
PPW1303	526143	4269065	9.9	29	7	35	6	309	777	5	-1	51	455.253	1443.43	988.18
PPW1304	525944	4269218	10.5	28.5	11	92	6	347	733	5	0	54	436.413	1439.59	1003.17
PPW1305	526058	4269630	9.6	26.1	3	0	5	393	654	7	0	50	376.28	1289.62	913.343
PPW1306	526022	4270886	8.6	27.8	11	100	6	382	551	6	0	61	312.177	1115.48	803.3
PPW1307	525888	4270668	9	27.1	6	47	9	405	512	5	-3	54	298.777	1013.26	714.483
PPW1308	522747	4273140	7.4	31.2	9	100	4	128	545	7	-4	34	237.407	1100.78	863.377
PPW1309	522830	4273334	8.3	29.3	7	63	5	147	672	6	0	50	293.787	1361.22	1067.43
PPW1310	522783	4273545	6.9	32.6	13	100	8	123	430	4	9	76	174.45	897.857	723.407
PPW1311	522491	4273327	8.3	31.6	6	100	4	152	591	4	10	77	328.857	1375.73	1046.87
PPW1312	522503	4272837	6.7	29	10	2	8	122	630	7	-5	50	280.607	1253.36	972.75
PPW1313	522844	4272670	7	28.9	7	32	7	145	500	6	-2	50	211.943	994.157	782.213
PPW1314	523238	4272549	6.8	31	8	91	6	154	651	6	3	60	309.283	1325.67	1016.38
PPW1315	524734	4271564	7.3	29.5	7	96	6	256	522	7	-6	40	294.29	1071.55	777.263
PPW1316	524769	4271725	8.2	28.3	5	10	7	272	809	4	9	64	368.11	1515.78	1147.67
PPW1317	524778	4271596	7.4	29.6	3	97	6	255	637	5	-2	39	367.323	1291.89	924.57
PPW1318	524608	4271846	7.3	30.3	6	71	5	244	732	5	-3	28	333.093	1448.83	1115.74
PPW1319	524509	4271779	7.3	30.5	8	24	6	248	588	8	-2	44	244.163	1175.53	931.363
PPW1320	524372	4269329	9	30.9	3	14	9	284	560	5	3	51	273.6	1179.08	905.477
PPW1321	524739	4269591	9	28.2	5	80	11	290	442	5	2	59	183.78	915.463	731.683
PPW1322	525084	4269552	9.4	29.5	9	88	6	306	600	9	-4	39	278.48	1221.87	943.393
PPW1323	523282	4272416	7.5	30.3	14	29	5	134	689	10	-8	14	325.103	1368.25	1043.14
PPW1324	523801	4272002	8.7	29.9	6	77	8	245	578	4	9	68	266.847	1188.92	922.073
PPW1325	526466	4270806	9.2	29.3	4	91	9	364	522	5	4	66	294.027	1070.09	776.067
PPW1326	525165	4271385	9	28.2	6	50	5	340	489	4	9	85	275.983	1003.13	727.15
PPW1327	522912	4268880	7	28.5	7	0	13	224	748	5	-6	27	127.823	1441.59	1313.77
PPW1328	524420	4269661	7	27.6	6	0	10	230	750	6	-4	36	359.733	1435.18	1075.45
PPW1329	524086	4271800	9	28.6	10	7	6	271	529	5	6	80	238.737	1106.1	867.363
PPW1330	523769	4271472	8.8	28.9	6	57	10	233	474	5	6	58	203.217	988.64	785.423
PPW1331	523503	4271813	9.1	29.3	6	38	6	252	624	4	13	85	309.463	1271.92	962.46
PPW1332	524968	4271278	8	27.7	9	77	4	293	548	8	-10	37	307.577	1110.16	802.583
PPW1333	525153	4271310	8.6	28.9	7	66	6	332	773	4	6	54	449.91	1487.89	1037.98
PPW1334	524885	4271274	8.3	29.5	4	100	5	309	455	6	-2	50	259.687	913.643	653.957
PPW1335	525087	4271051	9	28.3	7	100	5	358	494	6	1	52	278	1016.85	738.853
PPW1336	525463	4271059	8.7	28.3	5	32	4	364	712	5	2	55	421.377	1409.93	988.553
PPW1337	526102	4271193	8.8	29.2	10	4	7	335	663	8	-5	37	379.643	1271.9	892.26
PPW1338	524949	4269709	8.9	27.9	12	0	3	293	695	6	-1	53	341.577	1385.16	1043.59
PPW1339	524901	4269863	8.9	30.4	7	23	7	302	699	7	-4	49	348.583	1392.24	1043.66
PPW1340	527205	4269284	8.7	27.1	7	0	6	365	742	7	-10	21	431.883	1443.55	1011.66
PPW1341	527127	4269502	9.2	27	8	0	9	407	708	6	-2	56	422.727	1415.27	992.54
PPW1342	527278	4269582	9.3	27.5	6	0	5	462	576	4	14	97	330.857	1160.66	829.807
PPW1343	522956	4273410	8.2	28.7	9	24	7	143	454	5	5	53	170.64	928.05	757.41
PPW1344	522872	4272878	7.6	30.5	8	100	4	140	746	5	2	50	369.023	1459.23	1090.21
PPW1345	523405	4272225	7.3	29.7	8	95	9	159	534	5	1	53	235.98	1043.5	807.517
PPW1346	524575	4270822	7.8	30.2	6	75	10	263	449	6	-8	45	200.503	958.337	757.833
PPW1347	523087	4268719	6.4	27.1	7	16	9	202	435	5	-10	50	175.92	878.467	702.547
PPW1348	523389	4269026	7.1	30.3	5	77	10	233	506	5	-1	53	233.223	1067.34	834.113
PPW1349	526499	4270456	9.2	27.3	10	62	5	393	623	5	7	99	353.88	1258.5	904.617
PPW1350	523424	4269090	7.4	28	4	9	10	235	516	6	-5	48	244.697	1084.65	839.957
